# Supplementary material for: De-repression of the RAC activator ELMO1 in cancer stem cells drives progression of TGFβ-deficient squamous cell carcinoma from transition zones
Source: eLife. 2017 Feb 21;6:e22914. doi: 10.7554/eLife.22914 (PMC5319840; doi:10.7554/eLife.22914)
Supplement: Figure 2—source data 1. — DOI: http://dx.doi.org/10.7554/eLife.22914.006 [file elife-22914-fig2-data1.xlsx]

## Sheet: Feuil1
Value and Statistic for Figure 2D
YFP+CD34+	YFP+CD34-	YFP-		Column A	YFP+CD34+
1	0.88	8000		vs	vs
1	1.22	3590		Column C	YFP-
1	0.7	7000
1	0.8	7500		Wilcoxon matched-pairs signed rank test
1	0.95	3500		P value	0.0313
1	1.1	7800		Exact or approximate P value?	Exact
				P value summary	*
				Are medians signif. different? (P < 0.05)	Yes
				One- or two-tailed P value?	Two-tailed
				Sum of positive, negative ranks	0,0 , -21,00
				Sum of signed ranks (W)	-21
