# Supplementary material for: De-repression of the RAC activator ELMO1 in cancer stem cells drives progression of TGFβ-deficient squamous cell carcinoma from transition zones
Source: eLife. 2017 Feb 21;6:e22914. doi: 10.7554/eLife.22914 (PMC5319840; doi:10.7554/eLife.22914)
Supplement: Figure 8—source data 1. — DOI: http://dx.doi.org/10.7554/eLife.22914.022 [file elife-22914-fig8-data1.xlsx]

## Sheet: Feuil1
Values and Statisitic for Figure 8A
cKO SCC + SH02	cKO SCC + ELMO1 shRNA #1	cKO SCC + ELMO1 shRNA #2		Table Analyzed	Data 1
1	0.6199	0.551		Column A	cKO SCC + SH02
1	0.732	0.4414		vs	vs
1	0.6199	0.4665		Column B	cKO SCC + ELMO1 shRNA #1
1	0.5625	0.4931
1	0.5322	0.4601		Wilcoxon matched-pairs signed rank test
1	0.5322	0.4665		P value	0.035
				Exact or approximate P value?	Gaussian Approximation
				P value summary	*
				Are medians signif. different? (P < 0.05)	Yes
				One- or two-tailed P value?	Two-tailed
				Sum of positive, negative ranks	21,00 , 0,0
				Sum of signed ranks (W)	21
				Table Analyzed	Data 1
				Column A	cKO SCC + SH02
				vs	vs
				Column C	cKO SCC + ELMO1 shRNA #2
				Wilcoxon matched-pairs signed rank test
				P value	0.0355
				Exact or approximate P value?	Gaussian Approximation
				P value summary	*
				Are medians signif. different? (P < 0.05)	Yes
				One- or two-tailed P value?	Two-tailed
				Sum of positive, negative ranks	21,00 , 0,0
				Sum of signed ranks (W)	21
