# Supplementary material for: De-repression of the RAC activator ELMO1 in cancer stem cells drives progression of TGFβ-deficient squamous cell carcinoma from transition zones
Source: eLife. 2017 Feb 21;6:e22914. doi: 10.7554/eLife.22914 (PMC5319840; doi:10.7554/eLife.22914)
Supplement: Figure 8—source data 2. — DOI: http://dx.doi.org/10.7554/eLife.22914.023 [file elife-22914-fig8-data2.xlsx]

## Sheet: Feuil1
Values and Statistic for Figure 8E
CKO SHO1 3	CKO Sh ELMO1 3	CKO ShELMO1+ Rescue 3		Table Analyzed	Data 1
84.31	29.35	119.81		Column K	CKO SHO1 3
100	18.64	87.43		vs	vs
97.48	22.81	126.77		Column L	CKO Sh ELMO1 3
42.5	4.81	126.89
89.79	5.48	121.26		Unpaired t test with Welch's correction
72.64	5.1	101.84		P value	< 0,0001
65.38	12.37	124.11		P value summary	***
81.38	5.63	74.61		Are means signif. different? (P < 0.05)	Yes
57.53	12.55	102.83		One- or two-tailed P value?	Two-tailed
100	11.78	62.09		Welch-corrected t, df	t=11,15 df=21
54.56	17.46	58.47
74.11	10.42	117.79		Table Analyzed	Data 1
60.72	19.47	113.37		Column K	CKO SHO1 3
84.44	13.5	141.55		vs	vs
44.34	11.49	110.75		Column M	CKO ShELMO1+ Rescue 3
45.47		73.98
44.69		157.51		Unpaired t test
100				P value	0.0002
				P value summary	***
				Are means signif. different? (P < 0.05)	Yes
				One- or two-tailed P value?	Two-tailed
				t, df	t=4,219 df=33
