# Supplementary material for: De-repression of the RAC activator ELMO1 in cancer stem cells drives progression of TGFβ-deficient squamous cell carcinoma from transition zones
Source: eLife. 2017 Feb 21;6:e22914. doi: 10.7554/eLife.22914 (PMC5319840; doi:10.7554/eLife.22914)
Supplement: Figure 8—source data 3. — DOI: http://dx.doi.org/10.7554/eLife.22914.024 [file elife-22914-fig8-data3.xlsx]

## Sheet: Feuil1
Values and statistic for Figure 8F
Two-way ANOVA
Source of Variation	% of total variation	P value
Interaction	0.22	0.5208
Column Factor	0.05	0.5414
Row Factor	98.75	< 0,0001
Source of Variation	P value summary	Significant?
Interaction	ns	No
Column Factor	ns	No
Row Factor	***	Yes
Source of Variation	Df	Sum-of-squares	Mean square	F
Interaction	6	37790000	6298000	0.8853
Column Factor	2	8957000	4479000	0.6295
Row Factor	3	17240000000	5748000000	808
Residual	24	170700000	7114000
Number of missing values	0
Bonferroni posttests
+ SHO2 vs + Elmo1 shRNA #2
Row Factor	+ SHO2	+ Elmo1 shRNA #2	Difference	95% CI of diff,
0h	58985	55468	-3516	-10043 to 3010
24h	14724	17364	2640	-3887 to 9166
48h	5148	4553	-595.7	-7122 to 5931
72h	1994	1421	-572.3	-7099 to 5954
Row Factor	Difference	t	P value	Summary
0h	-3516	1.615	P > 0,05	ns
24h	2640	1.212	P > 0,05	ns
48h	-595.7	0.2735	P > 0,05	ns
72h	-572.3	0.2628	P > 0,05	ns
+ SHO2 vs + Elmo1 shRNA #2 + ELMO1*
Row Factor	+ SHO2	+ Elmo1 shRNA #2 + ELMO1*	Difference	95% CI of diff,
0h	58985	54574	-4410	-10937 to 2116
24h	14724	16386	1662	-4865 to 8189
48h	5148	3954	-1194	-7721 to 5332
72h	1994	1070	-924	-7451 to 5603
Row Factor	Difference	t	P value	Summary
0h	-4410	2.025	P > 0,05	ns
24h	1662	0.7632	P > 0,05	ns
48h	-1194	0.5484	P > 0,05	ns
72h	-924	0.4243	P > 0,05	ns
