# Supplementary material for: De-repression of the RAC activator ELMO1 in cancer stem cells drives progression of TGFβ-deficient squamous cell carcinoma from transition zones
Source: eLife. 2017 Feb 21;6:e22914. doi: 10.7554/eLife.22914 (PMC5319840; doi:10.7554/eLife.22914)
Supplement: Figure 9—source data 1. — DOI: http://dx.doi.org/10.7554/eLife.22914.028 [file elife-22914-fig9-data1.xlsx]

## Sheet: Feuil1
Values and statistic for Figure 9B
	SHO2	SHO2	SHO2	Elmo 1shRNA#1	Elmo 1shRNA#1	Elmo 1shRNA#1	Elmo 1shRNA#2	Elmo 1shRNA#2	Elmo 1shRNA#2
Snail	1	1	1	0.2003	0.345005	0.276914	0.2516	0.185852	0.197153
aSma	1	1	1	0.0352	0.039784	0.018482	0.1717	0.159323	0.182003
Vimentin	1	1	1	0.464	0.473013	0.418539	0.4048	0.489112	0.28103
Zeb2	1	1	1	0.1766	0.217909	0.379863	0.279	0.184631	0.165814
MMP9	1	1	1	0.590496	0.517632	0.721965	0.456916	0.174343	0.371131
Table Analyzed	Data 1
Two-way ANOVA
Source of Variation	% of total variation	P value
Interaction	5.38	< 0,0001
Column Factor	86.08	< 0,0001
Row Factor	6.29	< 0,0001
Source of Variation	P value summary	Significant?
Interaction	***	Yes
Column Factor	***	Yes
Row Factor	***	Yes
Source of Variation	Df	Sum-of-squares	Mean square	F
Interaction	8	0.313	0.03912	8.963
Column Factor	2	5.008	2.504	573.7
Row Factor	4	0.3659	0.09147	20.96
Residual	30	0.1309	0.004365
Number of missing values	0
Bonferroni posttests
SHO2 vs Elmo 1shRNA#1
Row Factor	SHO2	Elmo 1shRNA#1	Difference	95% CI of diff,
Snail	1	0.2741	-0.7259	-0,8894 to -0,5625
aSma	1	0.03116	-0.9688	-1,132 to -0,8054
Vimentin	1	0.4519	-0.5481	-0,7116 to -0,3847
Zeb2	1	0.2581	-0.7419	-0,9053 to -0,5784
MMP9	1	0.61	-0.39	-0,5534 to -0,2265
Row Factor	Difference	t	P value	Summary
Snail	-0.7259	13.46	P<0,001	***
aSma	-0.9688	17.96	P<0,001	***
Vimentin	-0.5481	10.16	P<0,001	***
Zeb2	-0.7419	13.75	P<0,001	***
MMP9	-0.39	7.229	P<0,001	***
SHO2 vs Elmo 1shRNA#2
Row Factor	SHO2	Elmo 1shRNA#2	Difference	95% CI of diff,
Snail	1	0.2115	-0.7885	-0,9519 to -0,6250
aSma	1	0.171	-0.829	-0,9924 to -0,6656
Vimentin	1	0.3916	-0.6084	-0,7718 to -0,4449
Zeb2	1	0.2098	-0.7902	-0,9536 to -0,6267
MMP9	1	0.3341	-0.6659	-0,8293 to -0,5024
Row Factor	Difference	t	P value	Summary
Snail	-0.7885	14.62	P<0,001	***
aSma	-0.829	15.37	P<0,001	***
Vimentin	-0.6084	11.28	P<0,001	***
Zeb2	-0.7902	14.65	P<0,001	***
MMP9	-0.6659	12.34	P<0,001	***
