# Supplementary material for: De-repression of the RAC activator ELMO1 in cancer stem cells drives progression of TGFβ-deficient squamous cell carcinoma from transition zones
Source: eLife. 2017 Feb 21;6:e22914. doi: 10.7554/eLife.22914 (PMC5319840; doi:10.7554/eLife.22914)
Supplement: Figure 10—source data 1. — DOI: http://dx.doi.org/10.7554/eLife.22914.032 [file elife-22914-fig10-data1.xlsx]

## Sheet: Feuil1
Values and statistic for Figure 10B
SHO2	Sh ELMO1#2		Table Analyzed	Transform of Data 1
0.146	0.009		Column A	SHO2
0.0073	0.003		vs	vs
0.007	0.009		Column B	Sh ELMO1#2
0.002	0.009
7.487	5e-06		Unpaired t test with Welch's correction
0.995	0.0013		P value	0.0318
3.13	0.0152		P value summary	*
			Are means signif. different? (P < 0.05)	Yes
			One- or two-tailed P value?	Two-tailed
			Welch-corrected t, df	t=2,459 df=11
			How big is the difference?
			Mean ± SEM of column A	-0,9226 ± 0,5399 N=7
			Mean ± SEM of column B	-2,666 ± 0,4599 N=7
			Difference between means	1,744 ± 0,7093
			95% confidence interval	0,1828 to 3,305
			R square	0.3547
