# Supplementary material for: De-repression of the RAC activator ELMO1 in cancer stem cells drives progression of TGFβ-deficient squamous cell carcinoma from transition zones
Source: eLife. 2017 Feb 21;6:e22914. doi: 10.7554/eLife.22914 (PMC5319840; doi:10.7554/eLife.22914)
Supplement: Supplementary file 1. — Annotated genes for mRNAs upregulated and downregulated more than two fold with an FDR < 0.05 in FACS-purified CD34+ epithelial cancer populations in comparison with mRNA from CD34− epithelial cancer populations purified with the same surface markers. Each column represents the average of two data sets for CD34+ and CD34− populations obtained from independent SCCs. Gene names are listed from the most highly upregulated to the least. Averaged expression values and averaged fold change (FC) are listed. DOI: http://dx.doi.org/10.7554/eLife.22914.033 [file elife-22914-supp1.xlsx]

## Sheet: Supplementary File 1
Supplementary File 1: CD34 positive SCC signature genes (fold change > 2)
Gene	Gene ID	CD34pos	CD34neg	FC
B230216G23Rik	ENSMUSG00000071112	3.04215	-3.02424	67.0143
Slfn4	ENSMUSG00000000204	2.7509	-3.13364	59.0776
Itgb2	ENSMUSG00000000290	2.65128	-3.21349	58.2736
Gpa33	ENSMUSG00000000544	2.86788	-2.65587	46.0058
Gm2a	ENSMUSG00000000594	3.10553	-2.37513	44.6523
Sema4f	ENSMUSG00000000627	2.48845	-2.91348	42.2807
Cd52	ENSMUSG00000000682	3.07054	-2.1521	37.3396
Serpinf1	ENSMUSG00000000753	2.83727	-2.34791	36.3825
Ccl3	ENSMUSG00000000982	2.60858	-2.52779	35.1724
Col6a1	ENSMUSG00000001119	2.2658	-2.83717	34.3673
Cfp	ENSMUSG00000001128	1.77314	-3.31573	34.0331
Timp1	ENSMUSG00000001131	2.31672	-2.75947	33.7354
Ckb	ENSMUSG00000001270	2.15472	-2.84985	32.1014
Cnn1	ENSMUSG00000001349	2.99775	-1.99769	31.8989
Meox1	ENSMUSG00000001493	2.7864	-2.19385	31.5649
Col1a1	ENSMUSG00000001506	1.5226	-3.44648	31.3215
Tspan33	ENSMUSG00000001763	2.73864	-2.18321	30.3125
Aif1l	ENSMUSG00000001864	2.41279	-2.40136	28.1322
Vwf	ENSMUSG00000001930	2.88837	-1.91279	27.8799
Sfpi1	ENSMUSG00000002111	2.03871	-2.72952	27.251
Napsa	ENSMUSG00000002204	2.39072	-2.37513	27.206
Peg3	ENSMUSG00000002265	1.89257	-2.86558	27.0612
Lcp2	ENSMUSG00000002699	1.8269	-2.87773	26.0756
Plin4	ENSMUSG00000002831	2.01678	-2.68416	26.0091
Pla1a	ENSMUSG00000002847	2.62165	-2.05284	25.5366
Cd36	ENSMUSG00000002944	2.52032	-2.13307	25.1658
Apoe	ENSMUSG00000002985	2.43316	-2.20527	24.9061
Apoc2	ENSMUSG00000002992	2.33104	-2.3015	24.8046
Slc2a3	ENSMUSG00000003153	2.0842	-2.54806	24.7998
Ebi3	ENSMUSG00000003206	2.45113	-2.17007	24.6106
Hck	ENSMUSG00000003283	1.57518	-3.04409	24.5775
Fcgrt	ENSMUSG00000003420	1.6882	-2.91604	24.3228
Il7r	ENSMUSG00000003882	2.49769	-2.09407	24.1133
Col5a3	ENSMUSG00000004098	2.38486	-2.18314	23.7195
Gab2	ENSMUSG00000004508	2.32584	-2.23883	23.6648
Ctse	ENSMUSG00000004552	2.1247	-2.42133	23.361
Cd33	ENSMUSG00000004609	2.41096	-2.09407	22.7065
Sgce	ENSMUSG00000004631	1.76516	-2.7275	22.5127
Emr1	ENSMUSG00000004730	1.80897	-2.68067	22.4656
Pgf	ENSMUSG00000004791	1.36104	-3.08355	21.7748
Nes	ENSMUSG00000004891	2.43203	-1.99592	21.5251
Sgsh	ENSMUSG00000005043	1.37396	-3.05169	21.4908
Spc25	ENSMUSG00000005233	2.30159	-2.12165	21.455
Cadm3	ENSMUSG00000005338	1.67764	-2.74073	21.3827
Nid1	ENSMUSG00000005397	2.35766	-2.02163	20.8113
Hmox1	ENSMUSG00000005413	2.96255	-1.40136	20.5907
Mef2c	ENSMUSG00000005583	2.52577	-1.8269	20.4307
Mrvi1	ENSMUSG00000005611	2.28362	-2.06059	20.3112
Nr1i3	ENSMUSG00000005677	1.32021	-3.02273	20.2934
Mmp8	ENSMUSG00000005800	2.21382	-2.12399	20.2213
Itgae	ENSMUSG00000005947	1.95758	-2.3793	20.2084
Susd2	ENSMUSG00000006342	1.76824	-2.56233	20.1201
Cbfa2t3	ENSMUSG00000006362	1.86441	-2.4381	19.7326
Tek	ENSMUSG00000006386	1.79106	-2.50438	19.6362
Cyba	ENSMUSG00000006519	2.20274	-2.09196	19.626
Krt23	ENSMUSG00000006777	2.42907	-1.85933	19.5406
Hspa1l	ENSMUSG00000007033	2.44233	-1.84603	19.54
Slc44a4	ENSMUSG00000007034	2.19385	-2.09407	19.534
Atp1a2	ENSMUSG00000007097	2.09386	-2.19385	19.5311
Crlf1	ENSMUSG00000007888	1.42197	-2.85101	19.3328
Fut1	ENSMUSG00000008461	1.7569	-2.49769	19.0879
Cd163	ENSMUSG00000008845	2.73883	-1.49769	18.8503
Ccl8	ENSMUSG00000009185	1.9838	-2.24883	18.7996
Sardh	ENSMUSG00000009614	1.44745	-2.77558	18.675
G0s2	ENSMUSG00000009633	1.05157	-3.17126	18.6722
Oit3	ENSMUSG00000009654	1.84685	-2.36703	18.5569
Fxyd5	ENSMUSG00000009687	2.0761	-2.08265	17.8611
Tnfrsf13b	ENSMUSG00000010142	1.83727	-2.31962	17.838
Slc5a1	ENSMUSG00000011034	2.33496	-1.81243	17.721
Adam19	ENSMUSG00000011256	2.32699	-1.79854	17.4544
Podnl1	ENSMUSG00000012889	1.41695	-2.70527	17.4145
Bcas1	ENSMUSG00000013523	2.25006	-1.82584	16.8643
Tnfaip8l2	ENSMUSG00000013707	1.36702	-2.70575	16.8278
Clip3	ENSMUSG00000013921	1.25668	-2.80681	16.7199
Cyp2d10	ENSMUSG00000014372	1.09872	-2.95028	16.5527
Kif1a	ENSMUSG00000014602	1.77219	-2.27089	16.485
Hoxa2	ENSMUSG00000014704	1.97186	-2.02375	15.9514
Adamts13	ENSMUSG00000014852	2.19385	-1.80159	15.9495
Cybb	ENSMUSG00000015340	1.50125	-2.48705	15.8707
Cd48	ENSMUSG00000015355	1.3994	-2.57375	15.705
Cd83	ENSMUSG00000015396	1.47609	-2.49578	15.6911
C4a	ENSMUSG00000015451	2.40514	-1.56315	15.6521
Itga2	ENSMUSG00000015533	2.05562	-1.89923	15.5071
Lpl	ENSMUSG00000015568	1.96414	-1.97971	15.3893
Plekho1	ENSMUSG00000015745	1.98434	-1.95272	15.317
Fcrls	ENSMUSG00000015852	1.52684	-2.40677	15.2805
Fcgr1	ENSMUSG00000015947	2.55169	-1.38151	15.2761
Ncf1	ENSMUSG00000015950	1.31875	-2.61101	15.2397
Cacna1d	ENSMUSG00000015968	1.72502	-2.20392	15.2311
Fli1	ENSMUSG00000016087	1.89943	-2.02801	15.2152
Cd34	ENSMUSG00000016494	1.74281	-2.18321	15.2002
Cd274	ENSMUSG00000016496	2.21486	-1.70534	15.1391
Il10	ENSMUSG00000016529	2.24717	-1.67007	15.1081
Slpi	ENSMUSG00000017002	1.84095	-2.06128	14.9516
Stac2	ENSMUSG00000017400	1.30711	-2.59407	14.9407
Igfbp4	ENSMUSG00000017493	1.90541	-1.9913	14.8945
Zfp334	ENSMUSG00000017667	2.13605	-1.75921	14.8795
Mmp9	ENSMUSG00000017737	2.16831	-1.72688	14.8788
Cyth4	ENSMUSG00000018008	1.96414	-1.91096	14.6731
Gpx3	ENSMUSG00000018339	1.67803	-2.19597	14.6619
Trpv2	ENSMUSG00000018507	1.52662	-2.33543	14.5409
Sparc	ENSMUSG00000018593	1.99592	-1.85933	14.4726
Ikzf1	ENSMUSG00000018654	1.70916	-2.14468	14.4584
BC096441	ENSMUSG00000018752	1.35511	-2.49658	14.4369
Cd68	ENSMUSG00000018774	1.2074	-2.64095	14.4035
Lsp1	ENSMUSG00000018819	1.74316	-2.09959	14.3477
Myh11	ENSMUSG00000018830	2.17178	-1.67007	14.3388
Csf2	ENSMUSG00000018916	1.37015	-2.46415	14.2639
Ccl6	ENSMUSG00000018927	1.28034	-2.55169	14.2415
Ccl4	ENSMUSG00000018930	1.73741	-2.09407	14.2361
Plod1	ENSMUSG00000019055	1.36063	-2.47076	14.2352
Ccl9	ENSMUSG00000019122	0.917285	-2.91286	14.2229
Aoc3	ENSMUSG00000019326	1.93079	-1.89142	14.1449
Pdk4	ENSMUSG00000019577	1.98474	-1.83727	14.1429
Smpdl3a	ENSMUSG00000019872	1.6159	-2.20018	14.0849
Lama2	ENSMUSG00000019899	2.41626	-1.39639	14.0514
Dcn	ENSMUSG00000019929	1.56368	-2.24316	13.995
Pde7b	ENSMUSG00000019990	1.62007	-2.18555	13.9832
Hal	ENSMUSG00000020017	2.31449	-1.48937	13.966
Srgn	ENSMUSG00000020077	2.07201	-1.72709	13.9202
4632428N05Rik	ENSMUSG00000020101	1.78932	-2.00835	13.9063
Lrig3	ENSMUSG00000020105	1.17329	-2.61833	13.8481
Plek	ENSMUSG00000020120	1.14897	-2.62975	13.7249
Dock2	ENSMUSG00000020143	1.46648	-2.30159	13.6239
Ptprb	ENSMUSG00000020154	1.1299	-2.63659	13.609
Kcnmb1	ENSMUSG00000020155	1.6145	-2.15128	13.6023
Grb10	ENSMUSG00000020176	1.19132	-2.57375	13.5956
Irak3	ENSMUSG00000020227	1.30647	-2.4499	13.5139
Col6a2	ENSMUSG00000020241	1.22688	-2.50911	13.3243
Stc2	ENSMUSG00000020303	2.10467	-1.62751	13.2892
Gfpt2	ENSMUSG00000020363	1.34427	-2.38238	13.2383
Havcr2	ENSMUSG00000020399	1.71608	-2.01012	13.2342
Myo1g	ENSMUSG00000020437	0.947322	-2.77433	13.1926
Aebp1	ENSMUSG00000020473	1.25161	-2.45785	13.0815
Pik3cg	ENSMUSG00000020573	1.92323	-1.78474	13.0681
Fam20a	ENSMUSG00000020614	0.955179	-2.74914	13.035
Rsad2	ENSMUSG00000020641	2.04254	-1.66024	13.0211
Rnf144a	ENSMUSG00000020642	1.8927	-1.80159	12.9447
Slc26a4	ENSMUSG00000020651	1.77855	-1.9139	12.9282
Itgb3	ENSMUSG00000020689	1.51537	-2.17224	12.8849
Mrc2	ENSMUSG00000020695	1.46959	-2.20567	12.775
Adap2	ENSMUSG00000020709	1.43591	-2.23883	12.7704
Atp2a3	ENSMUSG00000020788	1.85112	-1.81977	12.7364
Spns3	ENSMUSG00000020798	1.10233	-2.56059	12.6663
Mxra7	ENSMUSG00000020814	0.808074	-2.85086	12.6313
Nos2	ENSMUSG00000020826	1.15773	-2.48975	12.5314
Myh10	ENSMUSG00000020900	1.40412	-2.23174	12.4309
Pik3r5	ENSMUSG00000020901	1.49766	-2.13659	12.4171
Nova1	ENSMUSG00000021047	1.21644	-2.41279	12.3739
Pygl	ENSMUSG00000021069	1.59225	-2.03641	12.369
Serpina3n	ENSMUSG00000021091	1.29644	-2.33084	12.3571
Galntl1	ENSMUSG00000021130	2.39926	-1.2271	12.3493
Tc2n	ENSMUSG00000021187	1.81064	-1.81472	12.3408
Lgmn	ENSMUSG00000021190	1.83119	-1.79017	12.3066
Asb2	ENSMUSG00000021200	1.67166	-1.94616	12.2764
Evl	ENSMUSG00000021262	1.42003	-2.19174	12.2251
Meg3	ENSMUSG00000021268	1.56784	-2.03955	12.188
Sfrp4	ENSMUSG00000021319	2.08279	-1.52308	12.1752
Aoah	ENSMUSG00000021322	0.648157	-2.9562	12.1624
Irf4	ENSMUSG00000021356	1.48724	-2.11668	12.1587
Aspn	ENSMUSG00000021388	1.53112	-2.07201	12.152
Serpinb9b	ENSMUSG00000021403	0.971469	-2.62975	12.136
Serpinb9c	ENSMUSG00000021404	1.54135	-2.05714	12.1131
Ly86	ENSMUSG00000021423	1.51958	-2.07201	12.0552
Sykb	ENSMUSG00000021457	1.48615	-2.1015	12.0224
Slc28a3	ENSMUSG00000021553	1.2267	-2.35359	11.9612
Golm1	ENSMUSG00000021556	1.43925	-2.13995	11.9522
Glrx	ENSMUSG00000021591	0.822933	-2.75504	11.942
Vcan	ENSMUSG00000021614	1.83496	-1.73883	11.9074
Cd180	ENSMUSG00000021624	1.26432	-2.30675	11.885
Naip1	ENSMUSG00000021640	1.1651	-2.40136	11.8471
Oit1	ENSMUSG00000021749	0.909391	-2.65697	11.8463
Ppap2a	ENSMUSG00000021759	1.34655	-2.21676	11.8213
5730469M10Rik	ENSMUSG00000021792	1.06305	-2.49769	11.8002
Nid2	ENSMUSG00000021806	0.964415	-2.58625	11.7181
Peli2	ENSMUSG00000021846	2.54142	-1.00911	11.717
Gpr65	ENSMUSG00000021886	1.82812	-1.71349	11.6448
Itih4	ENSMUSG00000021922	0.564952	-2.96994	11.5907
Cryl1	ENSMUSG00000021947	1.34999	-2.17178	11.4857
Lcp1	ENSMUSG00000021998	2.0232	-1.49769	11.4787
Epsti1	ENSMUSG00000022014	1.94616	-1.57201	11.4571
Olfm4	ENSMUSG00000022026	1.86341	-1.65087	11.4263
Esco2	ENSMUSG00000022034	1.78611	-1.72527	11.4033
Slc39a14	ENSMUSG00000022094	0.896189	-2.61396	11.3936
Dok2	ENSMUSG00000022102	1.69236	-1.81281	11.3543
Ednrb	ENSMUSG00000022122	1.44234	-2.05822	11.3181
Irg1	ENSMUSG00000022126	2.69385	-0.801591	11.278
Slc7a8	ENSMUSG00000022180	1.70029	-1.77558	11.1261
C6	ENSMUSG00000022181	1.13629	-2.33727	11.1082
Col14a1	ENSMUSG00000022371	1.67178	-1.80159	11.1068
Sla	ENSMUSG00000022372	1.43902	-2.02834	11.0606
Parvb	ENSMUSG00000022438	1.60292	-1.86443	11.0605
Parvg	ENSMUSG00000022439	1.46878	-1.99769	11.0538
C1qtnf6	ENSMUSG00000022440	1.18542	-2.27806	11.0309
Nckap1l	ENSMUSG00000022488	1.96414	-1.49769	11.0183
Psca	ENSMUSG00000022598	1.40979	-2.0471	10.9806
Shank3	ENSMUSG00000022623	0.996329	-2.4576	10.9581
Ccdc80	ENSMUSG00000022665	1.32624	-2.12731	10.9553
Serpind1	ENSMUSG00000022766	1.54248	-1.90197	10.8864
Arhgap31	ENSMUSG00000022799	1.24883	-2.19385	10.873
Fstl1	ENSMUSG00000022816	1.64801	-1.79017	10.8391
Muc13	ENSMUSG00000022824	1.3533	-2.07052	10.7318
Hcls1	ENSMUSG00000022831	1.20344	-2.21676	10.7049
Adcy5	ENSMUSG00000022840	1.91492	-1.50437	10.6982
Adipoq	ENSMUSG00000022878	1.56141	-1.85397	10.6692
Masp1	ENSMUSG00000022887	1.62265	-1.79017	10.6503
Cd86	ENSMUSG00000022901	1.68321	-1.7274	10.634
Fmnl3	ENSMUSG00000023008	1.25983	-2.1481	10.6142
Gpd1	ENSMUSG00000023019	2.60909	-0.798249	10.6099
Fhl1	ENSMUSG00000023092	1.46538	-1.94049	10.5991
Slc38a1	ENSMUSG00000023169	1.52182	-1.88382	10.5975
Leprel2	ENSMUSG00000023191	1.68302	-1.71994	10.5777
Serping1	ENSMUSG00000023224	1.54248	-1.85933	10.5693
Cd4	ENSMUSG00000023274	1.98849	-1.40136	10.4821
Clec4n	ENSMUSG00000023349	1.60165	-1.78342	10.4475
Nfatc4	ENSMUSG00000023411	1.26752	-2.1175	10.4471
Thbs2	ENSMUSG00000023885	0.912944	-2.47065	10.4367
Satb1	ENSMUSG00000023927	1.41449	-1.96655	10.4182
Trem2	ENSMUSG00000023992	1.01043	-2.37008	10.4144
Pi16	ENSMUSG00000024011	1.25561	-2.12044	10.3823
Abcg1	ENSMUSG00000024030	1.46073	-1.91279	10.364
Slc37a1	ENSMUSG00000024036	1.49823	-1.87396	10.3545
Epb4.1l3	ENSMUSG00000024044	1.40495	-1.966	10.3457
Emilin2	ENSMUSG00000024053	1.5558	-1.81464	10.342
Cyp1b1	ENSMUSG00000024087	1.68542	-1.68314	10.3285
Slc3a1	ENSMUSG00000024131	1.33017	-2.038	10.3257
Myo1f	ENSMUSG00000024300	1.80515	-1.56059	10.3083
C2	ENSMUSG00000024371	1.25106	-2.1143	10.3056
Aif1	ENSMUSG00000024397	1.8557	-1.50911	10.3017
Ltb	ENSMUSG00000024399	0.518825	-2.84532	10.297
Tnf	ENSMUSG00000024401	1.48315	-1.8719	10.2323
Psors1c2	ENSMUSG00000024409	1.81453	-1.53711	10.2081
Lox	ENSMUSG00000024529	1.16545	-2.18321	10.187
Mapk4	ENSMUSG00000024558	1.31059	-2.03305	10.1517
Cd74	ENSMUSG00000024610	1.84983	-1.48705	10.1042
Pdgfrb	ENSMUSG00000024620	1.52201	-1.81233	10.0864
Csf1r	ENSMUSG00000024621	1.66082	-1.67073	10.0669
Asrgl1	ENSMUSG00000024654	1.5641	-1.76373	10.041
Gm9750	ENSMUSG00000024658	1.08039	-2.24586	10.03
Fth1	ENSMUSG00000024661	2.11856	-1.20728	10.0272
Rab3il1	ENSMUSG00000024663	1.13154	-2.19385	10.024
Cd5	ENSMUSG00000024669	1.49113	-1.82584	9.96576
Ms4a7	ENSMUSG00000024672	2.48933	-0.825844	9.95329
Ms4a6b	ENSMUSG00000024677	0.996336	-2.30897	9.88547
Ms4a6d	ENSMUSG00000024679	1.50387	-1.79862	9.86619
Slc15a3	ENSMUSG00000024737	2.06192	-1.23864	9.85296
Apba1	ENSMUSG00000024897	1.71676	-1.58265	9.84515
Papss2	ENSMUSG00000024899	1.9297	-1.35523	9.74682
Efemp2	ENSMUSG00000024909	1.60622	-1.67839	9.74463
Fermt3	ENSMUSG00000024965	1.47962	-1.79979	9.70963
Plce1	ENSMUSG00000024998	1.5467	-1.7318	9.70344
Pik3ap1	ENSMUSG00000025017	1.5984	-1.67742	9.68543
Msr1	ENSMUSG00000025044	1.41096	-1.86449	9.68298
Slc16a3	ENSMUSG00000025161	1.50171	-1.77368	9.6826
Sectm1a	ENSMUSG00000025165	1.90248	-1.36977	9.6615
Cpn1	ENSMUSG00000025196	1.32515	-1.94288	9.63327
Kcnip2	ENSMUSG00000025221	0.948608	-2.31013	9.57145
Hexa	ENSMUSG00000025232	1.67185	-1.58525	9.56053
Mmp19	ENSMUSG00000025355	1.27953	-1.97664	9.55445
Cyp2e1	ENSMUSG00000025479	1.63111	-1.62048	9.52416
Ifitm5	ENSMUSG00000025489	1.46067	-1.77089	9.39281
Slc15a1	ENSMUSG00000025557	1.64801	-1.58265	9.38698
Pfkfb4	ENSMUSG00000025648	1.4907	-1.73883	9.37959
Alox5	ENSMUSG00000025701	1.09339	-2.13368	9.36367
Itih5	ENSMUSG00000025780	1.44616	-1.77953	9.35465
Rassf3	ENSMUSG00000025795	1.91513	-1.30511	9.31942
Ccr1	ENSMUSG00000025804	1.23474	-1.98025	9.2856
Hk3	ENSMUSG00000025877	2.20534	-1.00911	9.28209
Paqr8	ENSMUSG00000025931	1.67023	-1.54356	9.27783
Adam23	ENSMUSG00000025964	1.99782	-1.21486	9.27075
Col5a2	ENSMUSG00000026042	1.44616	-1.76434	9.25669
Col3a1	ENSMUSG00000026043	0.85553	-2.34791	9.21151
Slc9a4	ENSMUSG00000026065	1.12273	-2.07913	9.20143
Il18r1	ENSMUSG00000026070	1.37583	-1.82584	9.20025
Il1r2	ENSMUSG00000026073	1.37006	-1.82946	9.18653
2010300C02Rik	ENSMUSG00000026090	1.8033	-1.39294	9.16565
Tmeff2	ENSMUSG00000026109	1.30426	-1.89072	9.15769
Slc11a1	ENSMUSG00000026177	1.41096	-1.77953	9.1292
Cxcr2	ENSMUSG00000026180	1.48705	-1.70344	9.1292
Igfbp5	ENSMUSG00000026185	0.979712	-2.20527	9.09441
Fn1	ENSMUSG00000026193	0.917588	-2.25994	9.04759
Ptprn	ENSMUSG00000026204	1.64335	-1.53309	9.04073
Des	ENSMUSG00000026208	1.50601	-1.663	8.99428
Obsl1	ENSMUSG00000026211	1.02711	-2.1271	8.90248
Gpr35	ENSMUSG00000026271	1.96271	-1.18876	8.8856
Inpp5d	ENSMUSG00000026288	1.59621	-1.55485	8.88308
Klhl30	ENSMUSG00000026308	1.23429	-1.91604	8.87857
Tnfrsf11a	ENSMUSG00000026321	1.17879	-1.97151	8.87843
Rgs1	ENSMUSG00000026358	1.28945	-1.85087	8.8172
Rgs2	ENSMUSG00000026360	1.94099	-1.19882	8.81409
Ptprc	ENSMUSG00000026395	1.41025	-1.72894	8.81029
Pigr	ENSMUSG00000026417	1.10607	-2.02947	8.78801
Lrrn2	ENSMUSG00000026443	1.18321	-1.95113	8.78071
Rgs16	ENSMUSG00000026475	1.48729	-1.643	8.7561
Ncf2	ENSMUSG00000026480	1.65182	-1.47562	8.73883
Prrx1	ENSMUSG00000026586	1.46693	-1.65865	8.72759
Mark1	ENSMUSG00000026620	1.58597	-1.52779	8.65635
Fcgr2b	ENSMUSG00000026656	1.61949	-1.49015	8.63167
Rgs5	ENSMUSG00000026678	1.95477	-1.14938	8.59889
Mrc1	ENSMUSG00000026712	1.82775	-1.27602	8.59661
Cubn	ENSMUSG00000026726	1.71276	-1.39072	8.59492
Vim	ENSMUSG00000026728	0.959766	-2.14076	8.57732
Pfkfb3	ENSMUSG00000026773	0.703442	-2.39452	8.56211
Lcn2	ENSMUSG00000026822	1.70344	-1.39072	8.53959
Dnm1	ENSMUSG00000026825	1.40644	-1.68321	8.51286
Olfm1	ENSMUSG00000026833	0.528225	-2.56128	8.51203
Col5a1	ENSMUSG00000026837	1.41411	-1.67007	8.48072
D730039F16Rik	ENSMUSG00000026870	1.25561	-1.82743	8.47401
Zeb2	ENSMUSG00000026872	1.24607	-1.8303	8.43485
Il1f6	ENSMUSG00000026984	1.607	-1.46655	8.41843
Il1f8	ENSMUSG00000026985	1.77832	-1.29373	8.40969
Itga4	ENSMUSG00000027009	1.43237	-1.63699	8.39402
Dhrs9	ENSMUSG00000027068	1.34468	-1.70182	8.26202
Slc43a3	ENSMUSG00000027074	2.23741	-0.801591	8.21919
Slc43a1	ENSMUSG00000027075	0.993147	-2.03798	8.17447
Gatm	ENSMUSG00000027199	0.788947	-2.23585	8.13871
Fbn1	ENSMUSG00000027204	1.45758	-1.56379	8.11935
Mapk8ip1	ENSMUSG00000027223	1.18982	-1.82584	8.08736
Duoxa2	ENSMUSG00000027225	0.73481	-2.27089	8.03167
Creb3l1	ENSMUSG00000027230	1.57076	-1.43333	8.02274
Mtap1a	ENSMUSG00000027254	2.19385	-0.801591	7.97474
Siglec1	ENSMUSG00000027322	0.674404	-2.31962	7.96691
Rassf2	ENSMUSG00000027339	1.18554	-1.80821	7.96537
Rasgrp1	ENSMUSG00000027347	0.732566	-2.25921	7.95451
Hdc	ENSMUSG00000027360	0.894471	-2.09567	7.94554
Fbln7	ENSMUSG00000027386	0.715093	-2.27501	7.94528
Il1b	ENSMUSG00000027398	1.17899	-1.80897	7.93353
Il1a	ENSMUSG00000027399	1.24883	-1.73864	7.93079
Cpxm1	ENSMUSG00000027408	1.23616	-1.74948	7.9208
Cd93	ENSMUSG00000027435	1.77953	-1.20344	7.90612
Sdcbp2	ENSMUSG00000027456	1.25355	-1.72494	7.88163
Stmn2	ENSMUSG00000027500	1.61881	-1.35919	7.87892
Pck1	ENSMUSG00000027513	0.989822	-1.9845	7.85885
Car3	ENSMUSG00000027559	1.32148	-1.64801	7.83257
Wisp2	ENSMUSG00000027656	1.3398	-1.62836	7.82538
4833422F24Rik	ENSMUSG00000027670	1.80897	-1.15865	7.82248
Postn	ENSMUSG00000027750	1.74528	-1.21862	7.8023
Mme	ENSMUSG00000027820	0.847355	-2.11101	7.77243
Kcnab1	ENSMUSG00000027827	1.00871	-1.94563	7.75074
Ptpn22	ENSMUSG00000027843	1.28972	-1.66092	7.73092
Npr1	ENSMUSG00000027931	0.862437	-2.08682	7.72353
Vcam1	ENSMUSG00000027962	1.16867	-1.77953	7.71785
Col11a1	ENSMUSG00000027966	1.01993	-1.91877	7.6672
Tlr2	ENSMUSG00000027995	0.927737	-2.00924	7.65807
Sfrp2	ENSMUSG00000027996	1.44616	-1.48705	7.63804
Nudt17	ENSMUSG00000028100	1.88866	-1.04248	7.62712
Ctsk	ENSMUSG00000028111	1.31797	-1.61234	7.62274
Tmem56	ENSMUSG00000028132	0.996579	-1.92907	7.59815
Manba	ENSMUSG00000028164	1.52915	-1.39056	7.56695
Cdh17	ENSMUSG00000028217	1.65284	-1.26446	7.55429
Atp6v0d2	ENSMUSG00000028238	1.16528	-1.74518	7.51853
Clca3	ENSMUSG00000028255	1.4289	-1.48044	7.51274
Gbp1	ENSMUSG00000028269	1.7124	-1.19457	7.50041
1300002K09Rik	ENSMUSG00000028327	1.21522	-1.67411	7.40926
Col15a1	ENSMUSG00000028339	1.10941	-1.77953	7.40723
Svep1	ENSMUSG00000028369	1.1691	-1.71097	7.36184
Ptprd	ENSMUSG00000028399	1.90412	-0.975625	7.3602
Cntfr	ENSMUSG00000028444	1.0539	-1.82584	7.3602
Reck	ENSMUSG00000028476	1.76493	-1.11313	7.35161
Glipr2	ENSMUSG00000028480	1.08335	-1.79017	7.32849
Laptm5	ENSMUSG00000028581	0.979712	-1.89072	7.31287
Tnfrsf1b	ENSMUSG00000028599	1.32785	-1.54131	7.3064
Podn	ENSMUSG00000028600	1.15017	-1.71676	7.29514
Hivep3	ENSMUSG00000028634	1.25896	-1.59407	7.22516
Lepre1	ENSMUSG00000028641	1.45149	-1.39498	7.19241
Ermap	ENSMUSG00000028644	1.4376	-1.4073	7.18457
Tspan1	ENSMUSG00000028699	1.01666	-1.82699	7.17831
Extl1	ENSMUSG00000028838	2.307	-0.535485	7.17257
Csf3r	ENSMUSG00000028859	0.779443	-2.05284	7.12201
Fgr	ENSMUSG00000028874	1.22822	-1.59985	7.10126
Kcnab2	ENSMUSG00000028931	1.3504	-1.47533	7.08972
Tnfrsf9	ENSMUSG00000028965	1.42736	-1.38739	7.036
H6pd	ENSMUSG00000028980	1.27219	-1.54189	7.03275
Mxra8	ENSMUSG00000029070	0.985869	-1.82584	7.02118
Tas1r3	ENSMUSG00000029072	0.973819	-1.83407	7.00259
Cd38	ENSMUSG00000029084	0.847038	-1.95367	6.96781
Htra3	ENSMUSG00000029096	0.5539	-2.23741	6.92256
Emilin1	ENSMUSG00000029163	0.578497	-2.20852	6.90201
Rhoh	ENSMUSG00000029204	1.63344	-1.14954	6.88272
Pdgfra	ENSMUSG00000029231	0.813134	-1.96807	6.87426
Spp1	ENSMUSG00000029304	1.25	-1.52652	6.85197
Sparcl1	ENSMUSG00000029309	1.12712	-1.64633	6.83741
Pf4	ENSMUSG00000029373	1.70448	-1.06059	6.79782
Tcfec	ENSMUSG00000029553	1.05821	-1.70636	6.79546
Rasl11a	ENSMUSG00000029641	0.95584	-1.80449	6.77552
Flt1	ENSMUSG00000029648	0.808975	-1.95113	6.77447
Col1a2	ENSMUSG00000029661	0.943581	-1.81137	6.75031
Eln	ENSMUSG00000029675	0.880646	-1.87283	6.74341
Adcyap1r1	ENSMUSG00000029778	0.503477	-2.24883	6.73793
Herc6	ENSMUSG00000029798	1.19802	-1.5539	6.73612
Clcn1	ENSMUSG00000029862	1.27419	-1.47562	6.72629
Clec5a	ENSMUSG00000029915	1.02028	-1.72859	6.7219
Tbxas1	ENSMUSG00000029925	0.653674	-2.09407	6.71667
Chchd6	ENSMUSG00000030086	1.15472	-1.58424	6.67588
Klrg1	ENSMUSG00000030114	1.11024	-1.62093	6.63993
Mfap5	ENSMUSG00000030116	1.2253	-1.50192	6.6218
Clec4e	ENSMUSG00000030142	1.1927	-1.52101	6.56009
Clec4d	ENSMUSG00000030144	1.16611	-1.54245	6.53673
Clec2e	ENSMUSG00000030155	1.49403	-1.21209	6.52564
Olr1	ENSMUSG00000030162	1.69851	-1.00355	6.50732
Magohb	ENSMUSG00000030188	0.885659	-1.81605	6.50573
Plbd1	ENSMUSG00000030214	1.49113	-1.20665	6.48805
Arhgdib	ENSMUSG00000030220	1.23741	-1.45758	6.47546
Abcc9	ENSMUSG00000030249	0.834959	-1.85933	6.47235
Lrmp	ENSMUSG00000030263	1.15593	-1.53643	6.46371
Cidec	ENSMUSG00000030278	0.982331	-1.70527	6.4424
Tmtc1	ENSMUSG00000030306	1.25896	-1.42428	6.42296
C530028O21Rik	ENSMUSG00000030329	0.536449	-2.14642	6.42132
Lilra6	ENSMUSG00000030427	0.62744	-2.05284	6.40981
Siglece	ENSMUSG00000030474	1.66416	-1.01327	6.39715
Rhpn2	ENSMUSG00000030494	1.38575	-1.28623	6.37305
Plin1	ENSMUSG00000030546	1.37129	-1.29851	6.36344
Cd22	ENSMUSG00000030577	0.706061	-1.96255	6.35819
Tyrobp	ENSMUSG00000030579	1.29859	-1.36892	6.35334
Pde2a	ENSMUSG00000030653	1.39072	-1.27219	6.33313
Xylt1	ENSMUSG00000030657	1.44733	-1.21486	6.32996
Nucb2	ENSMUSG00000030659	1.16306	-1.49127	6.29556
Coro1a	ENSMUSG00000030707	1.15496	-1.497	6.2852
Dkk3	ENSMUSG00000030772	1.46798	-1.18271	6.27967
Itgam	ENSMUSG00000030786	1.40816	-1.23852	6.26223
Lyve1	ENSMUSG00000030787	1.22899	-1.41428	6.24745
Itgax	ENSMUSG00000030789	1.07926	-1.56029	6.23137
Cd37	ENSMUSG00000030798	0.816222	-1.82326	6.23108
Itgal	ENSMUSG00000030830	1.52575	-1.112	6.22358
Cpxm2	ENSMUSG00000030862	0.624078	-2.01055	6.21017
Trim30a	ENSMUSG00000030921	1.04697	-1.58613	6.2036
Slc6a14	ENSMUSG00000031089	0.953761	-1.67907	6.20243
Sash3	ENSMUSG00000031101	0.678228	-1.95435	6.20134
Slc9a9	ENSMUSG00000031129	0.948303	-1.67612	6.16639
Arhgef6	ENSMUSG00000031133	1.15553	-1.46414	6.14613
Ccdc22	ENSMUSG00000031143	1.48289	-1.13659	6.14528
Was	ENSMUSG00000031165	0.836942	-1.78073	6.13759
Stard8	ENSMUSG00000031216	1.44616	-1.17007	6.13145
Magee1	ENSMUSG00000031227	0.735185	-1.8793	6.12406
Itm2a	ENSMUSG00000031239	1.22061	-1.38693	6.09466
Srpx2	ENSMUSG00000031253	0.846078	-1.74994	6.04615
Btk	ENSMUSG00000031264	0.97891	-1.61441	6.03485
Bgn	ENSMUSG00000031375	1.52772	-1.0563	5.99606
Renbp	ENSMUSG00000031387	1.02966	-1.55377	5.99362
Rnf128	ENSMUSG00000031438	1.04958	-1.53336	5.99162
F7	ENSMUSG00000031443	0.727747	-1.85433	5.988
F10	ENSMUSG00000031444	0.815986	-1.76049	5.96483
Gpr124	ENSMUSG00000031486	0.83496	-1.73883	5.95369
Cd209a	ENSMUSG00000031494	0.583709	-1.98705	5.94121
Cd209d	ENSMUSG00000031495	1.75061	-0.817188	5.92906
Ptpn7	ENSMUSG00000031506	1.31472	-1.25	5.9164
Vegfc	ENSMUSG00000031520	1.00264	-1.56103	5.9121
Dusp4	ENSMUSG00000031530	1.28088	-1.27542	5.88198
Plat	ENSMUSG00000031538	1.0558	-1.49769	5.87051
Odz3	ENSMUSG00000031561	1.62059	-0.932586	5.86926
Slc7a2	ENSMUSG00000031596	0.594463	-1.95787	5.86584
Cdh11	ENSMUSG00000031673	0.721702	-1.82584	5.84639
Tbc1d9	ENSMUSG00000031709	1.0232	-1.51936	5.8262
Hp	ENSMUSG00000031722	1.26276	-1.27953	5.82514
Mmp2	ENSMUSG00000031740	1.329	-1.20534	5.79311
Pllp	ENSMUSG00000031775	1.14213	-1.39072	5.78716
Crispld2	ENSMUSG00000031825	0.733441	-1.79755	5.7797
Bmper	ENSMUSG00000031963	1.20029	-1.32584	5.76027
Thy1	ENSMUSG00000032011	1.27264	-1.25301	5.75832
Il10ra	ENSMUSG00000032089	1.55397	-0.971468	5.7575
Slc37a2	ENSMUSG00000032122	1.5664	-0.948548	5.71576
Muc16	ENSMUSG00000032134	1.01473	-1.49782	5.70627
Tmod2	ENSMUSG00000032186	1.12414	-1.38719	5.70144
Col12a1	ENSMUSG00000032332	0.917167	-1.59407	5.70109
Trf	ENSMUSG00000032554	1.371	-1.13659	5.6867
Nlrp3	ENSMUSG00000032691	1.71676	-0.790169	5.6841
Lmo2	ENSMUSG00000032698	0.977459	-1.52454	5.66468
Heyl	ENSMUSG00000032744	0.90547	-1.59407	5.65506
Gng11	ENSMUSG00000032766	0.574543	-1.91279	5.60739
Lama1	ENSMUSG00000032796	1.49713	-0.987241	5.59589
Igdcc4	ENSMUSG00000032816	1.07195	-1.412	5.59427
Cspg4	ENSMUSG00000032911	0.946152	-1.53336	5.5771
Itgbl1	ENSMUSG00000032925	1.04248	-1.43663	5.57554
Cdo1	ENSMUSG00000033022	0.563558	-1.91279	5.56486
AA467197	ENSMUSG00000033213	0.89949	-1.57201	5.5462
Rac2	ENSMUSG00000033220	1.22343	-1.24124	5.52002
Ptprm	ENSMUSG00000033278	1.60712	-0.852342	5.50013
Tnxb	ENSMUSG00000033327	1.36966	-1.08779	5.49244
Armcx2	ENSMUSG00000033436	1.20467	-1.25092	5.48537
Adamts15	ENSMUSG00000033453	1.40788	-1.04728	5.48377
Tlr13	ENSMUSG00000033777	0.815963	-1.63798	5.47911
Vav1	ENSMUSG00000034116	1.26069	-1.19181	5.47363
2310007B03Rik	ENSMUSG00000034159	0.781702	-1.6681	5.46339
Loxl2	ENSMUSG00000034205	0.779443	-1.67007	5.46233
Rasl10a	ENSMUSG00000034209	1.51267	-0.92907	5.43296
Zdhhc14	ENSMUSG00000034265	1.26811	-1.17329	5.43168
Batf	ENSMUSG00000034266	1.05534	-1.3793	5.40631
Ifit1	ENSMUSG00000034459	1.3422	-1.08763	5.3883
Scara3	ENSMUSG00000034463	0.783956	-1.64284	5.37698
Slc41a2	ENSMUSG00000034591	0.924281	-1.49769	5.35902
Cd300ld	ENSMUSG00000034641	0.929702	-1.4916	5.35655
Cd300a	ENSMUSG00000034652	0.549954	-1.86981	5.35085
Scn7a	ENSMUSG00000034810	1.11833	-1.29661	5.33297
Igsf6	ENSMUSG00000035004	0.672804	-1.73999	5.32505
Ccl5	ENSMUSG00000035042	0.779528	-1.62744	5.30359
Fam5c	ENSMUSG00000035131	1.27953	-1.12744	5.30359
Ccl7	ENSMUSG00000035373	0.800023	-1.60548	5.29822
Ccl2	ENSMUSG00000035385	1.02767	-1.37546	5.2895
Ptprh	ENSMUSG00000035429	1.01178	-1.39072	5.28719
Foxa1	ENSMUSG00000035451	1.08875	-1.30884	5.26921
Galm	ENSMUSG00000035473	0.664987	-1.73053	5.26167
Ntng2	ENSMUSG00000035513	0.97479	-1.41922	5.25616
Muc20	ENSMUSG00000035638	0.966476	-1.42584	5.25001
Thrsp	ENSMUSG00000035686	1.37288	-1.01852	5.24665
Dok3	ENSMUSG00000035711	0.973988	-1.41339	5.23207
9930023K05Rik	ENSMUSG00000035818	0.568712	-1.81853	5.23156
Chst4	ENSMUSG00000035930	0.64071	-1.74209	5.21549
Fam65b	ENSMUSG00000036006	0.793	-1.58525	5.19904
Meox2	ENSMUSG00000036144	1.3768	-1.00044	5.19542
H2-Ea-ps	ENSMUSG00000036322	1.24883	-1.12744	5.19192
Igsf10	ENSMUSG00000036334	1.13659	-1.23852	5.18774
P2ry13	ENSMUSG00000036362	1.43795	-0.934822	5.17934
Lum	ENSMUSG00000036446	1.10083	-1.26808	5.16549
2015-03-01	ENSMUSG00000036469	0.563721	-1.80159	5.15264
Adamts2	ENSMUSG00000036545	0.838048	-1.5206	5.12891
H2-Aa	ENSMUSG00000036594	0.60271	-1.75561	5.12773
Cpz	ENSMUSG00000036596	1.64801	-0.703442	5.10338
Klhl13	ENSMUSG00000036782	1.30898	-1.04248	5.10338
Pnpla7	ENSMUSG00000036833	1.08335	-1.26811	5.10338
Dchs1	ENSMUSG00000036862	1.25558	-1.09286	5.09272
C1qa	ENSMUSG00000036887	1.17862	-1.1691	5.09019
C1qc	ENSMUSG00000036896	1.35958	-0.987047	5.08634
C1qb	ENSMUSG00000036905	0.767879	-1.57771	5.08269
Nfkbid	ENSMUSG00000036931	0.880142	-1.45889	5.05963
Apln	ENSMUSG00000037010	1.16252	-1.17178	5.04306
Clca4	ENSMUSG00000037033	0.718626	-1.61354	5.0356
Lrg1	ENSMUSG00000037095	1.34341	-0.979712	5.00413
Islr	ENSMUSG00000037206	0.964415	-1.35797	5.00158
Galnt6	ENSMUSG00000037280	1.29661	-1.01936	4.97939
Man1c1	ENSMUSG00000037306	0.56933	-1.7396	4.95516
Nov	ENSMUSG00000037362	0.917346	-1.39087	4.9527
Serpine1	ENSMUSG00000037411	1.31574	-0.992437	4.95256
Best1	ENSMUSG00000037418	1.15611	-1.14606	4.932
H2-DMb2	ENSMUSG00000037548	0.667285	-1.63344	4.92705
Kcnmb2	ENSMUSG00000037610	0.811651	-1.48705	4.92014
Kcnk2	ENSMUSG00000037624	1.32188	-0.97111	4.9007
H2-DMa	ENSMUSG00000037649	1.08597	-1.20639	4.89855
Fam13a	ENSMUSG00000037709	1.35557	-0.936131	4.89633
Fermt2	ENSMUSG00000037712	0.689994	-1.5986	4.88581
BC013712	ENSMUSG00000037731	1.35208	-0.935907	4.88376
Sirpa	ENSMUSG00000037902	1.17106	-1.11463	4.87599
Ddx60	ENSMUSG00000037921	1.38145	-0.901083	4.86533
Fgd3	ENSMUSG00000037946	1.77318	-0.509109	4.86448
Cntln	ENSMUSG00000038070	0.678987	-1.59407	4.83347
Cd84	ENSMUSG00000038147	0.869114	-1.40106	4.82382
Prdm1	ENSMUSG00000038151	0.809594	-1.46038	4.82315
Spon1	ENSMUSG00000038156	1.13941	-1.12927	4.81883
Mical2	ENSMUSG00000038244	1.09762	-1.16833	4.80972
Sema7a	ENSMUSG00000038264	0.810505	-1.45005	4.79174
Serpinb9f	ENSMUSG00000038327	0.584912	-1.67459	4.78827
Trp53inp2	ENSMUSG00000038375	1.06356	-1.19585	4.78797
Srcin1	ENSMUSG00000038453	1.25	-1.00911	4.78695
Olfml2b	ENSMUSG00000038463	1.18518	-1.07201	4.78059
Tbkbp1	ENSMUSG00000038517	0.861193	-1.39072	4.76315
C1s	ENSMUSG00000038521	0.922383	-1.32584	4.75099
Gm9766	ENSMUSG00000038594	0.844778	-1.40122	4.74366
Dock10	ENSMUSG00000038608	1.06774	-1.17699	4.73948
Tm6sf1	ENSMUSG00000038623	1.0409	-1.20238	4.73474
Ctss	ENSMUSG00000038642	1.09427	-1.14868	4.73363
Ptk6	ENSMUSG00000038751	1.34828	-0.892698	4.72717
Vill	ENSMUSG00000038775	1.25921	-0.979712	4.72043
Gngt2	ENSMUSG00000038811	0.834981	-1.4034	4.71868
Ccdc68	ENSMUSG00000038903	1.12322	-1.11462	4.71688
Plcl2	ENSMUSG00000038910	0.939528	-1.29648	4.71093
F13a1	ENSMUSG00000039109	1.02639	-1.20761	4.70439
Mycbpap	ENSMUSG00000039110	1.04606	-1.18314	4.68874
Itga9	ENSMUSG00000039115	1.68321	-0.542478	4.67732
Akna	ENSMUSG00000039158	0.948581	-1.27315	4.66452
Nlrc4	ENSMUSG00000039193	1.29177	-0.927573	4.6568
Tgfb2	ENSMUSG00000039239	0.803395	-1.41279	4.64662
2300002M23Rik	ENSMUSG00000039269	0.78328	-1.43217	4.64425
Rftn1	ENSMUSG00000039316	1.07644	-1.13886	4.6438
Prex1	ENSMUSG00000039621	1.32975	-0.881514	4.6308
Lrrc17	ENSMUSG00000039883	1.1108	-1.09697	4.6196
Fgl2	ENSMUSG00000039899	0.924972	-1.28222	4.61775
Cited2	ENSMUSG00000039910	1.22606	-0.980019	4.61419
Pik3cd	ENSMUSG00000039936	0.859996	-1.34598	4.61385
Tbc1d16	ENSMUSG00000039976	0.987237	-1.21172	4.59147
Zc3h12d	ENSMUSG00000039981	0.509234	-1.68732	4.58382
Plcb2	ENSMUSG00000040061	1.26948	-0.926146	4.58088
Gramd1b	ENSMUSG00000040111	1.16362	-1.02703	4.56512
Cacna2d1	ENSMUSG00000040118	0.80293	-1.3849	4.5562
Fmo1	ENSMUSG00000040181	0.99793	-1.1893	4.5543
Emp3	ENSMUSG00000040212	0.997736	-1.1892	4.55336
Arhgap9	ENSMUSG00000040345	1.11123	-1.07201	4.54172
Plekha4	ENSMUSG00000040428	0.683121	-1.49981	4.54077
Tlr8	ENSMUSG00000040522	0.994143	-1.17399	4.49443
C3ar1	ENSMUSG00000040552	0.843484	-1.32112	4.48344
Abcb1a	ENSMUSG00000040584	0.559222	-1.59886	4.46319
Cd53	ENSMUSG00000040747	0.799369	-1.35828	4.46189
Snrnp25	ENSMUSG00000040767	0.848183	-1.30832	4.45834
Chi3l3	ENSMUSG00000040809	1.19755	-0.956557	4.45094
Plekhh2	ENSMUSG00000040852	1.0317	-1.11501	4.42817
Elmo1	ENSMUSG00000041112	0.790957	-1.35445	4.42417
Dmxl2	ENSMUSG00000041268	1.27022	-0.874926	4.42337
Gpr110	ENSMUSG00000041293	1.12252	-1.0129	4.39366
Gcom1	ENSMUSG00000041361	0.853478	-1.27953	4.3863
Irf8	ENSMUSG00000041515	1.33428	-0.794934	4.37479
Fmod	ENSMUSG00000041559	0.979713	-1.14801	4.37027
Pde3a	ENSMUSG00000041741	0.949212	-1.1745	4.35814
Abca9	ENSMUSG00000041797	0.90412	-1.21834	4.35435
Acacb	ENSMUSG00000042010	0.699712	-1.42241	4.35332
Sprr2i	ENSMUSG00000042157	1.10678	-1.01178	4.3426
Cmklr1	ENSMUSG00000042190	0.58611	-1.53078	4.33757
Sprr2d	ENSMUSG00000042212	0.820682	-1.29315	4.32841
Pglyrp4	ENSMUSG00000042250	0.535154	-1.57866	4.32834
Pm20d1	ENSMUSG00000042251	0.957577	-1.1551	4.32494
Cilp	ENSMUSG00000042254	1.24493	-0.857342	4.29386
Trem1	ENSMUSG00000042265	0.799765	-1.30159	4.29112
Slc26a9	ENSMUSG00000042268	0.705245	-1.39388	4.28448
Itga1	ENSMUSG00000042284	1.11746	-0.978582	4.27535
Mfap4	ENSMUSG00000042436	0.553662	-1.54226	4.27499
Eif2c4	ENSMUSG00000042500	1.34439	-0.74335	4.25083
Mum1l1	ENSMUSG00000042515	0.98624	-1.09857	4.24218
Npl	ENSMUSG00000042684	0.994823	-1.08739	4.23458
Muc1	ENSMUSG00000042784	1.09577	-0.985646	4.23224
D0H4S114	ENSMUSG00000042834	0.744333	-1.33496	4.226
Gng2	ENSMUSG00000043004	0.825651	-1.2383	4.18129
Hic1	ENSMUSG00000043099	1.17647	-0.886885	4.17956
Pyhin1	ENSMUSG00000043263	0.952415	-1.10712	4.16852
B3galnt1	ENSMUSG00000043300	0.763595	-1.28826	4.14638
Mdga1	ENSMUSG00000043557	1.11123	-0.940492	4.14601
Mmp3	ENSMUSG00000043613	0.749997	-1.30159	4.14562
B430306N03Rik	ENSMUSG00000043740	0.975625	-1.07522	4.14349
Clec4a3	ENSMUSG00000043832	1.34125	-0.703442	4.12584
Slc36a4	ENSMUSG00000043885	1.43401	-0.610669	4.12582
Gm22	ENSMUSG00000043903	1.08682	-0.957578	4.12501
2900052L18Rik	ENSMUSG00000043993	0.957577	-1.08682	4.12501
Gpr133	ENSMUSG00000044017	0.90049	-1.14205	4.11969
Efcab8	ENSMUSG00000044083	0.889426	-1.14801	4.10516
C130050O18Rik	ENSMUSG00000044092	0.834425	-1.19978	4.09598
Il1f9	ENSMUSG00000044103	0.711543	-1.32083	4.09078
Tnip3	ENSMUSG00000044162	1.05243	-0.977973	4.08518
Fam46c	ENSMUSG00000044468	0.61123	-1.4183	4.0827
Tlr7	ENSMUSG00000044583	0.919922	-1.10338	4.06512
Liph	ENSMUSG00000044626	0.855571	-1.16686	4.06268
Kcnj10	ENSMUSG00000044708	1.08156	-0.937516	4.05325
AF251705	ENSMUSG00000044811	1.22023	-0.79622	4.04588
Tlr1	ENSMUSG00000044827	0.932807	-1.08252	4.04272
4930503L19Rik	ENSMUSG00000044906	0.594553	-1.41609	4.02963
Prss22	ENSMUSG00000045027	0.605243	-1.4045	4.02709
S1pr1	ENSMUSG00000045092	0.586821	-1.42238	4.0256
Tlr9	ENSMUSG00000045322	1.04065	-0.963464	4.01143
Cxcr4	ENSMUSG00000045382	0.752304	-1.25	4.00638
Penk	ENSMUSG00000045573	1.16582	-0.834959	4.00217
Col27a1	ENSMUSG00000045672	1.12079	-0.876792	3.9933
Gvin1	ENSMUSG00000045868	1.3016	-0.692198	3.98285
Sprr2g	ENSMUSG00000046203	0.890724	-1.10022	3.97496
Pilra	ENSMUSG00000046245	0.797434	-1.18701	3.95711
Tusc5	ENSMUSG00000046275	0.94513	-1.03611	3.94832
Slc25a23	ENSMUSG00000046329	1.30318	-0.676995	3.94541
Gjb2	ENSMUSG00000046352	0.666755	-1.31284	3.94383
Defb14	ENSMUSG00000046354	1.14022	-0.839043	3.94291
Camk2n1	ENSMUSG00000046447	0.986241	-0.987047	3.92662
Krtap4-16	ENSMUSG00000046474	0.57366	-1.39788	3.92188
0610010O12Rik	ENSMUSG00000046727	1.16065	-0.801591	3.89666
Rhoj	ENSMUSG00000046768	0.969285	-0.99277	3.89617
Mpeg1	ENSMUSG00000046805	0.835536	-1.12284	3.88623
Neurl3	ENSMUSG00000047180	0.990606	-0.965588	3.88037
Krtap1-5	ENSMUSG00000047253	0.873603	-1.08248	3.88008
Adamts12	ENSMUSG00000047497	0.846381	-1.09414	3.83845
Als2cr12	ENSMUSG00000047528	0.63415	-1.29996	3.82144
Nccrp1	ENSMUSG00000047586	0.946155	-0.987047	3.81902
BC055004	ENSMUSG00000047592	1.01178	-0.921083	3.81811
Cd300lf	ENSMUSG00000047798	0.645704	-1.27953	3.79798
Gm6484	ENSMUSG00000047822	0.879939	-1.04438	3.79557
Entpd1	ENSMUSG00000048120	0.884161	-1.03994	3.79502
Col6a3	ENSMUSG00000048126	0.889921	-1.03139	3.78766
Selplg	ENSMUSG00000048163	0.866692	-1.04804	3.77044
Sacs	ENSMUSG00000048279	0.902084	-1.01178	3.76816
4732456N10Rik	ENSMUSG00000048699	0.944229	-0.960813	3.7452
Tmprss11f	ENSMUSG00000048764	0.584757	-1.31573	3.73339
P2ry6	ENSMUSG00000048779	1.14419	-0.749369	3.7155
Arhgap30	ENSMUSG00000048865	0.644719	-1.2471	3.71103
4930539E08Rik	ENSMUSG00000048905	0.885383	-1.00507	3.70752
2810453I06Rik	ENSMUSG00000048910	0.88121	-1.00911	3.70717
Clec4a1	ENSMUSG00000049037	1.15434	-0.735055	3.70481
Armcx3	ENSMUSG00000049047	0.881295	-1.00548	3.69807
Bmyc	ENSMUSG00000049086	1.18876	-0.693954	3.68767
Ccr2	ENSMUSG00000049103	0.653674	-1.22179	3.6692
C5ar1	ENSMUSG00000049130	1.08944	-0.779031	3.65144
Pls1	ENSMUSG00000049493	0.817257	-1.04996	3.64829
Adamts16	ENSMUSG00000049538	1.13477	-0.731734	3.64649
Lingo1	ENSMUSG00000049556	0.670557	-1.19136	3.6349
Tifab	ENSMUSG00000049625	0.745365	-1.11076	3.62035
Fam109b	ENSMUSG00000049687	0.522636	-1.33299	3.61908
Prss46	ENSMUSG00000049719	0.572014	-1.27953	3.60886
Mmp12	ENSMUSG00000049723	1.16209	-0.688603	3.60672
Armcx4	ENSMUSG00000049804	1.00892	-0.83925	3.60043
Klk6	ENSMUSG00000050063	0.745869	-1.10015	3.59506
Grem2	ENSMUSG00000050069	0.921345	-0.924282	3.59409
Eif5a2	ENSMUSG00000050192	1.0053	-0.840027	3.59334
Synpo2	ENSMUSG00000050315	0.818574	-1.02335	3.58487
4930486L24Rik	ENSMUSG00000050345	0.974199	-0.86769	3.58479
Prokr2	ENSMUSG00000050558	1.00492	-0.825998	3.55763
Mmp13	ENSMUSG00000050578	0.569297	-1.25921	3.55169
1700019N12Rik	ENSMUSG00000050623	0.846381	-0.975625	3.53572
Sprr2f	ENSMUSG00000050635	0.971989	-0.846928	3.52816
Trim15	ENSMUSG00000050747	0.784624	-1.03173	3.5219
Prss27	ENSMUSG00000050762	0.781606	-1.03342	3.51865
Tmem37	ENSMUSG00000050777	0.646085	-1.16644	3.51257
Cdr2l	ENSMUSG00000050910	0.682361	-1.12884	3.50935
Sgms2	ENSMUSG00000050931	0.924418	-0.886497	3.50865
P4ha3	ENSMUSG00000051048	0.705178	-1.10431	3.50519
Rpusd3	ENSMUSG00000051169	0.968167	-0.834959	3.48976
Gpr183	ENSMUSG00000051212	0.785284	-1.01032	3.47161
Cacna1c	ENSMUSG00000051331	0.514186	-1.27953	3.46706
Cd14	ENSMUSG00000051439	1.07201	-0.721254	3.46598
Cbr1	ENSMUSG00000051483	0.592389	-1.19845	3.46015
Pcdhb11	ENSMUSG00000051486	1.1299	-0.66063	3.45942
Zfp786	ENSMUSG00000051499	0.73475	-1.05412	3.45544
Wdfy4	ENSMUSG00000051506	0.639508	-1.14801	3.45221
Rgs14	ENSMUSG00000052087	0.793467	-0.983431	3.42689
F730043M19Rik	ENSMUSG00000052125	0.820603	-0.955499	3.425
Rasal3	ENSMUSG00000052142	0.946155	-0.826083	3.41583
Pld4	ENSMUSG00000052160	0.979712	-0.791925	3.41441
Cd177	ENSMUSG00000052212	0.621491	-1.14801	3.40936
Lrrc15	ENSMUSG00000052316	0.90412	-0.860511	3.39787
Cx3cr1	ENSMUSG00000052336	0.915758	-0.846381	3.39201
Lrrc33	ENSMUSG00000052384	0.82014	-0.940278	3.38796
Magi3	ENSMUSG00000052539	0.918163	-0.826041	3.3501
A630001G21Rik	ENSMUSG00000052760	0.938185	-0.803181	3.34352
Prkcb	ENSMUSG00000052889	0.889048	-0.849717	3.33749
Hrh1	ENSMUSG00000053004	0.649672	-1.0874	3.33357
Slamf8	ENSMUSG00000053318	0.973208	-0.760791	3.32648
Dpep2	ENSMUSG00000053687	0.605006	-1.12547	3.31837
Adm2	ENSMUSG00000054136	0.97304	-0.749997	3.3013
Ifi205	ENSMUSG00000054203	0.849793	-0.87323	3.30128
Slfn5	ENSMUSG00000054404	0.84515	-0.873961	3.29233
Irs4	ENSMUSG00000054667	0.796577	-0.920345	3.28734
Tmem119	ENSMUSG00000054675	0.653759	-1.06029	3.2808
Emcn	ENSMUSG00000054690	0.774187	-0.938624	3.27799
Rnd1	ENSMUSG00000054855	0.639148	-1.07205	3.27434
Tns1	ENSMUSG00000055322	0.551549	-1.15886	3.27254
Mtap6	ENSMUSG00000055407	0.683208	-1.02666	3.27131
Lair1	ENSMUSG00000055541	0.758618	-0.94521	3.25764
Gpc3	ENSMUSG00000055653	0.912859	-0.790601	3.25681
Kbtbd11	ENSMUSG00000055675	0.798264	-0.904541	3.25533
Cldn23	ENSMUSG00000055976	1.17191	-0.53034	3.25408
Fam105a	ENSMUSG00000056069	0.762787	-0.936206	3.24674
Slit3	ENSMUSG00000056427	0.669838	-1.02751	3.24304
Cd248	ENSMUSG00000056481	0.800072	-0.89602	3.24022
Gpr116	ENSMUSG00000056492	0.817185	-0.875005	3.23147
Ptafr	ENSMUSG00000056529	0.760944	-0.924282	3.21591
Ebf1	ENSMUSG00000057098	0.506195	-1.17717	3.21177
Trim12c	ENSMUSG00000057143	0.760527	-0.921425	3.20862
Trim30d	ENSMUSG00000057596	0.728462	-0.950047	3.20097
Serpinb9g	ENSMUSG00000057726	0.745909	-0.931344	3.19818
Nfam1	ENSMUSG00000058099	0.685179	-0.987047	3.18706
Gm5431	ENSMUSG00000058163	0.898608	-0.772194	3.18391
Cxcl2	ENSMUSG00000058427	0.819962	-0.837267	3.1541
Fcer1g	ENSMUSG00000058715	1.06035	-0.589069	3.13707
Osm	ENSMUSG00000058755	0.555307	-1.08842	3.12472
Lilrb3	ENSMUSG00000058818	0.801812	-0.841527	3.12388
Sh2d3c	ENSMUSG00000059013	0.704979	-0.932694	3.11164
Gm5506	ENSMUSG00000059040	0.827003	-0.808669	3.10732
Frem1	ENSMUSG00000059049	0.615899	-1.01649	3.10027
Slc14a1	ENSMUSG00000059336	0.890418	-0.737936	3.0916
Actg2	ENSMUSG00000059430	0.620749	-0.989171	3.05235
Fcgr3	ENSMUSG00000059498	0.826083	-0.772194	3.02781
Calcrl	ENSMUSG00000059588	0.968152	-0.624864	3.01679
Alox5ap	ENSMUSG00000060063	0.605744	-0.987047	3.01632
Atp8b4	ENSMUSG00000060131	0.51089	-1.08098	3.01439
Tnfrsf19	ENSMUSG00000060548	0.647342	-0.936367	2.9974
H2-Q7	ENSMUSG00000060550	0.725696	-0.850799	2.98244
Layn	ENSMUSG00000060594	1.00804	-0.563388	2.97198
Cd302	ENSMUSG00000060703	0.801403	-0.767404	2.96659
Gmfg	ENSMUSG00000060791	0.533473	-1.03526	2.96644
Slc4a4	ENSMUSG00000060961	0.89207	-0.67242	2.95773
Gpr114	ENSMUSG00000061577	0.968185	-0.59502	2.9551
Cfd	ENSMUSG00000061780	0.804341	-0.756254	2.94975
Serpinb9e	ENSMUSG00000062342	0.520284	-1.03548	2.93989
I830012O16Rik	ENSMUSG00000062488	0.779528	-0.772194	2.93167
Lilrb4	ENSMUSG00000062593	0.995357	-0.5511	2.92099
A430107O13Rik	ENSMUSG00000062980	0.69337	-0.847399	2.9095
Gpr84	ENSMUSG00000063234	0.612884	-0.924063	2.9018
Slc39a4	ENSMUSG00000063354	0.947612	-0.583898	2.89088
Sema3e	ENSMUSG00000063531	0.78986	-0.72976	2.86716
Rab44	ENSMUSG00000064147	0.822729	-0.694327	2.86206
Chi3l1	ENSMUSG00000064246	0.555994	-0.95202	2.84418
Hvcn1	ENSMUSG00000064267	0.699783	-0.803777	2.83542
Cd209b	ENSMUSG00000065987	0.676142	-0.826083	2.83279
Gm12866	ENSMUSG00000066060	0.721254	-0.779528	2.82996
Cyp4a12a	ENSMUSG00000066071	0.639101	-0.85553	2.81792
Pilrb2	ENSMUSG00000066682	0.695609	-0.794772	2.80963
Fxyd6	ENSMUSG00000066705	0.615278	-0.874546	2.80855
Rnasel	ENSMUSG00000066800	0.687629	-0.792031	2.78883
Hmcn1	ENSMUSG00000066842	0.542478	-0.924281	2.764
Cryba4	ENSMUSG00000066975	0.686321	-0.779444	2.7621
H2-Q10	ENSMUSG00000067235	0.62744	-0.837267	2.76007
2010002M12Rik	ENSMUSG00000067297	0.803238	-0.661246	2.75965
S1pr3	ENSMUSG00000067586	0.808587	-0.655271	2.75845
Tnfrsf13c	ENSMUSG00000068105	0.535984	-0.925331	2.75359
Duox2	ENSMUSG00000068452	0.538045	-0.911045	2.73036
Col28a1	ENSMUSG00000068794	0.524965	-0.923954	2.73003
Lyz1	ENSMUSG00000069515	0.56375	-0.882256	2.72453
Lyz2	ENSMUSG00000069516	0.850894	-0.594681	2.72371
Krtap3-2	ENSMUSG00000069721	0.607551	-0.834959	2.71793
Tmem100	ENSMUSG00000069763	0.721687	-0.719957	2.7163
Gm11428	ENSMUSG00000069792	0.615691	-0.822982	2.71071
4930438A08Rik	ENSMUSG00000069873	0.50305	-0.930809	2.70169
9930111J21Rik1	ENSMUSG00000069893	0.565793	-0.867221	2.7001
Fam196b	ENSMUSG00000069911	0.562514	-0.861073	2.68252
Lilra5	ENSMUSG00000070873	0.91157	-0.500283	2.66079
Treml2	ENSMUSG00000071068	0.665119	-0.744673	2.65699
Naip5	ENSMUSG00000071203	0.658141	-0.748828	2.65179
Csf2rb	ENSMUSG00000071713	0.824184	-0.574143	2.63596
Csf2rb2	ENSMUSG00000071714	0.76487	-0.6318	2.63293
Ncf4	ENSMUSG00000071715	0.834305	-0.555799	2.62098
Fndc1	ENSMUSG00000071984	0.502429	-0.8858	2.61757
Trim6	ENSMUSG00000072244	0.676595	-0.711497	2.61732
Slc39a2	ENSMUSG00000072572	0.508802	-0.859515	2.58169
Gm1965	ENSMUSG00000072917	0.829286	-0.529025	2.56385
C4b	ENSMUSG00000073418	0.763317	-0.58621	2.54829
H2-Ab1	ENSMUSG00000073421	0.516244	-0.826083	2.5356
AI607873	ENSMUSG00000073490	0.704186	-0.631073	2.52321
3222401L13Rik	ENSMUSG00000073590	0.777903	-0.553551	2.51656
Omp	ENSMUSG00000074006	0.686661	-0.637008	2.50302
Zfp319	ENSMUSG00000074140	0.703526	-0.618479	2.50013
Adh1	ENSMUSG00000074207	0.758096	-0.559737	2.49291
Gm14548	ENSMUSG00000074417	0.505781	-0.793897	2.46174
Plxnc1	ENSMUSG00000074785	0.571127	-0.724087	2.45413
Ctla2b	ENSMUSG00000074874	0.507149	-0.776865	2.43516
AW112010	ENSMUSG00000075010	0.749997	-0.509109	2.39347
Heg1	ENSMUSG00000075254	0.518591	-0.738637	2.39036
Wipf1	ENSMUSG00000075284	0.661839	-0.594646	2.38913
BC028471	ENSMUSG00000075529	0.508101	-0.747002	2.38684
Gm10863	ENSMUSG00000075555	0.576828	-0.67276	2.37774
Nynrin	ENSMUSG00000075592	0.513371	-0.733713	2.37361
Selm	ENSMUSG00000075702	0.659602	-0.582807	2.36593
Ighm	ENSMUSG00000076617	0.599813	-0.627101	2.34066
Capns2	ENSMUSG00000078144	0.530321	-0.695287	2.33854
Krtap9-5	ENSMUSG00000078255	0.646112	-0.576442	2.33359
Cyp4a12b	ENSMUSG00000078597	0.503426	-0.7172	2.33048
Trim30c	ENSMUSG00000078616	0.647441	-0.569155	2.32398
Slfn1	ENSMUSG00000078763	0.660995	-0.555189	2.32331
Evi2a	ENSMUSG00000078771	0.685576	-0.523935	2.31259
Serpina3m	ENSMUSG00000079012	0.694466	-0.514946	2.31243
Ccr5	ENSMUSG00000079227	0.605105	-0.603376	2.31094
Clec7a	ENSMUSG00000079293	0.537913	-0.669031	2.30848
Gm14446	ENSMUSG00000079339	0.636277	-0.564254	2.29824
Gbp6	ENSMUSG00000079362	0.577333	-0.619921	2.29303
Gbp4	ENSMUSG00000079363	0.560206	-0.633397	2.28723
Ms4a6c	ENSMUSG00000079419	0.650432	-0.540449	2.28292
9930032O22Rik	ENSMUSG00000079451	0.640577	-0.547705	2.27881
Nhsl2	ENSMUSG00000079481	0.516948	-0.669363	2.2757
H2-DMb1	ENSMUSG00000079547	0.559861	-0.625213	2.27375
Muc4	ENSMUSG00000079620	0.556865	-0.624628	2.26811
Fam119b	ENSMUSG00000080115	0.52613	-0.655017	2.26757
Gm11398	ENSMUSG00000080741	0.517681	-0.647052	2.24192
Gm15931	ENSMUSG00000081723	0.594785	-0.559802	2.22621
Dnmt3l-ps1	ENSMUSG00000081801	0.550277	-0.598243	2.21686
Gm12250	ENSMUSG00000082292	0.533854	-0.605972	2.20354
Ctsf	ENSMUSG00000083282	0.605243	-0.528446	2.19419
Gm16867	ENSMUSG00000085092	0.534864	-0.598243	2.19331
Gm15663	ENSMUSG00000085282	0.57643	-0.535431	2.16124
Gm16104	ENSMUSG00000085327	0.548139	-0.562175	2.15893
9130206I24Rik	ENSMUSG00000085399	0.52254	-0.568182	2.12981
A430046D13Rik	ENSMUSG00000085446	0.547039	-0.526788	2.10501
Gm14023	ENSMUSG00000085498	-0.515779	0.502295	-2.02521
Gm16976	ENSMUSG00000085500	-0.502629	0.537414	-2.05629
4732419C18Rik	ENSMUSG00000085789	-0.522145	0.552039	-2.10553
2610507I01Rik	ENSMUSG00000085882	-0.582015	0.565788	-2.21576
Gm15787	ENSMUSG00000086247	-0.600118	0.570802	-2.25155
A630014C17Rik	ENSMUSG00000086395	-0.562249	0.61945	-2.26844
A630071L07Rik	ENSMUSG00000086484	-0.522063	0.671944	-2.28787
5830432E09Rik	ENSMUSG00000086609	-0.553845	0.64447	-2.29471
Gm15408	ENSMUSG00000086610	-0.553844	0.644471	-2.29472
A730081D07Rik	ENSMUSG00000086693	-0.664429	0.607064	-2.41411
Gm15848	ENSMUSG00000086706	-0.6295	0.65206	-2.43102
Gm16707	ENSMUSG00000086780	-0.694238	0.592276	-2.43938
4933426K07Rik	ENSMUSG00000086933	-0.597576	0.696344	-2.45193
Gm12454	ENSMUSG00000087142	-0.597916	0.750003	-2.54545
Dleu2	ENSMUSG00000087313	-0.665144	0.707375	-2.58922
Gm15884	ENSMUSG00000087327	-0.805434	0.578089	-2.60905
Gm6277	ENSMUSG00000087420	-0.584214	0.825198	-2.65629
Gp49a	ENSMUSG00000089672	-0.747691	0.77024	-2.8638
Pira2	ENSMUSG00000089942	-0.805435	0.768579	-2.97732
AF064781	ENSMUSG00000089945	-0.559908	1.09677	-3.1529
Gm16567	ENSMUSG00000089961	-0.750003	0.923468	-3.18981
Srpx	ENSMUSG00000090084	-0.805434	0.869083	-3.19213
Tnfsf12	ENSMUSG00000090170	-0.894033	0.81276	-3.26434
Cfb	ENSMUSG00000090231	-0.653681	1.12111	-3.42189
Gm9573	ENSMUSG00000090588	-0.93354	1.03125	-3.90357
Srprb	ENSMUSG00000090639	-1.04248	1.01295	-4.1567
Gm17446	ENSMUSG00000090648	-1.4154	0.685339	-4.28929
D6Ertd527e	ENSMUSG00000090891	-1.10706	1.02438	-4.38154
Gm17588	ENSMUSG00000090992	-1.49005	0.957522	-5.45498
Gm8439	ENSMUSG00000091297	-1.35889	1.49367	-7.22282
Snhg7	ENSMUSG00000091299	-0.955209	2.20911	-8.96511
2010300F17Rik	ENSMUSG00000091444	-1.90865	1.39286	-9.85949
Gm17726	ENSMUSG00000091559	-2.17582	1.28616	-11.0194
2010016I18Rik	ENSMUSG00000091575	-1.79854	1.72053	-11.4642
Gm4902	ENSMUSG00000091649	-1.56053	2.4162	-15.744
Rian	ENSMUSG00000091793	-1.83553	2.62767	-22.0576
Peg10	ENSMUSG00000092035	-2.26565	2.39069	-25.2172
